# Supplementary material for: Limited impacts of dietary Protandim Nrf2 Synergizer on antioxidant and inflammatory status of mature, sedentary horses
Source: J Anim Sci. 2025 Dec 15;104:skaf433. doi: 10.1093/jas/skaf433 (PMC12918311; doi:10.1093/jas/skaf433)
Supplement: skaf433_Supplementary_Data [file skaf433_supplementary_data.zip]

Archive with 2 entries (2 files):
- Supplement.docx
- Supplemental Tables.docx
